# Supplementary material for: Intra-host genomic diversity and integration landscape of human tissue-resident DNA virome
Source: Nucleic Acids Res. 2024 Oct 22;52(21):13073–93. doi: 10.1093/nar/gkae871 (PMC11602146; doi:10.1093/nar/gkae871)
Supplement: gkae871_Supplemental_Files [file gkae871_supplemental_files.zip]

Archive with 4 entries (4 files):
- Supplementary Dataset S1.xlsx
- Supplementary Dataset S2.xlsx
- Supplementary Dataset S3.xlsx
- Supplementary_file-amendment-pdf.pdf
