# Supplementary material for: Intra-host genomic diversity and integration landscape of human tissue-resident DNA virome
Source: Nucleic Acids Res. 2024 Oct 22;52(21):13073–93. doi: 10.1093/nar/gkae871 (PMC11602146; doi:10.1093/nar/gkae871)
Supplement: gkae871_Supplemental_Files [file gkae871_supplemental_files.zip › Supplementary Dataset S1.xlsx]

## Sheet: Info
Supplementary Dataset S1
Intra-host mutations identified between organs
Column A	Individual unique identifier
Column B	Reference used in alignment
Column C	Position
Column D	Reference nucleotide - Nucleotide present in most of the organs within individual
Column E	Variant nucleotide
Column F	Nucleotide Change
Column G	Average Phred quality score of reads supporting variant nucleotide
Column H	Organ in which variant nucleotide is present
Column I	Mutation type
Column J	Amino Acid change
Column K	Change at protein level
Column L	Gene if within protein coding sequence

## Sheet: Human parvovirus B19
ID	Reference	Position	Reference Nucleotide(s)	Variant Nucleotide(s)	Change	Average q-score	Variant Organ	Polymorphism Type	Amino Acid Change	Protein Effect	CDS
13	AB550331.1	1011	G	A	G -> A	37	brain	SNP (transition)		None	NS CDS
11	AB550331.1	65	ACGTCATTTCCTATG		-ACGTCATTTCCTATG	34	colon/lung	Deletion
11	AB550331.1	275	AGGAAATGACGTCAT		-AGGAAATGACGTCAT	36	colon/lung	Deletion
11	AB550331.1	5288	ACGTCATTTCCTATG		-ACGTCATTTCCTATG	34	colon/lung	Deletion
11	AB550331.1	5498	AGGAAATGACGTCAT		-AGGAAATGACGTCAT	35	colon/lung	Deletion
7	AB550331.1	906	C	T	C -> T	37	colon	SNP (transition)		None	NS CDS
7	AB550331.1	4486	G	A	G -> A / G -> A	35	colon/lung	SNP (transition)		None	VP1&VP2 CDS
5	AB550331.1	65		ACGTCATTTCCTATG	+ACGTCATTTCCTATG	37	skin/liver	Insertion
5	AB550331.1	260	C	A	C -> A	31	colon	SNP (transversion)
5	AB550331.1	265	G	A	G -> A	37	colon	SNP (transition)
5	AB550331.1	274	C	T	C -> T	37	colon	SNP (transition)
5	AB550331.1	275		AGGAAATGACGTCAT	+AGGAAATGACGTCAT	37	skin/liver	Insertion
5	AB550331.1	5288		GTCATTTCCTATGAC	+ACGTCATTTCCTATG	37	skin/liver	Insertion
5	AB550331.1	5315	G	A	G -> A	37	brain	SNP (transition)
5	AB550331.1	5324	C	T	C -> T	37	brain	SNP (transition)
5	AB550331.1	5329	G	T	G -> T	37	brain	SNP (transversion)
5	AB550331.1	5498		AGGAAATGACGTCAT	+AGGAAATGACGTCAT	36	skin/liver	Insertion
9	AB550331.1	5224	C	A	C -> A	37	colon	SNP (transversion)
16	AB550331.1	186	CCGCTTGTCTTA		-CCGCTTGATCTTA	37	kidney	Deletion
16	AB550331.1	5212	T	A	T -> A	37	heart	SNP (transversion)
16	AB550331.1	5393	TAAGACAAGCGG		-TAAGATCAAGCGG	37	kidney	Deletion

## Sheet: Merkel Cell polyomavirus
ID	Reference	Position	Reference Nucleotide(s)	Variant Nucleotide(s)	Change	Average q-score	Variant Organ	Polymorphism Type	Amino Acid Change	Protein Effect	CDS
11	C	755	HM011544.1	T	C -> T	39	colon	SNP (transition)	None	None	VP2

## Sheet: Herpes simplex virus 1
ID	Reference	Position	Reference Nucleotide(s)	Variant Nucleotide(s)	Change	Average q-score	Variant Organ	Polymorphism Type	Amino Acid Change	Protein Effect	CDS
4	MH999850.1	31819		+CACC	(CACC)4 -> (CACC)3	32	colon	Deletion (tandem repeat)
4	MH999850.1	45452		+G	(G)11 -> (G)12	37	colon	Insertion (tandem repeat)
4	MH999850.1	54830		-AA	(A)4 -> (A)2	37	blood	Deletion
4	MH999850.1	64356		+GCTA	+GCTA	37	blood	Insertion
4	MH999850.1	144403		+CCC/+CC	(C)12 -> (C)13/(C)14	34	lung/colon	Insertion (tandem repeat)

## Sheet: Human cytomegalovirus
ID	Reference	Position	Reference Nucleotide(s)	Variant Nucleotide(s)	Change	Average q-score	Variant Organ	Polymorphism Type	Amino Acid Change	Protein Effect	CDS
4	KJ361955.1	2437	-	A/-	(A)12 -> (A)13/(A)11	36	lung/skin	Insertion/Deletion (tandem repeat)
4	KJ361955.1	43172		---	-CAC	37	lung	Insertion	N -> NT	Insertion	UL33 CDS
4	KJ361955.1	48401	G	C	G -> C	37	skin	SNP (transversion)	H -> D	Substitution	UL36 CDS
4	KJ361955.1	56347	G	T	G -> T	33	lung	SNP (transversion)		None	UL44 CDS
4	KJ361955.1	56371	T	G	T -> G	31	liver	SNP (transversion)		None	UL44 CDS
4	KJ361955.1	81782	T	-T	(T)10 -> (T)9	29	lung	Deletion (tandem repeat)
4	KJ361955.1	95418	-	+T	(T)7 -> (T)8	37	heart	Insertion (tandem repeat)
4	KJ361955.1	118179	-	CAA	+CAA	37	heart	Insertion	X -> XX	Insertion	UL80 CDS
4	KJ361955.1	140568	A	G	A -> G	37	heart/lung	SNP (transition)	G -> S	Substitution	UL95 CDS
4	KJ361955.1	162242	T	C	T -> C	25	liver	SNP (transition)		None	UL112 CDS
4	KJ361955.1	162247	C	G	C -> G	37	liver	SNP (transversion)	A -> G	Substitution	UL112 CDS
4	KJ361955.1	162768	C	G	T -> C	37	liver/skin	SNP (transition)		None	UL112 CDS
4	KJ361955.1	164772	G	C	G -> C	37	liver	SNP (transversion)	A -> G	Substitution	UL115 CDS
4	KJ361955.1	166206	-	+TAT	(TAT)2 -> (TAT)3	37	lung/skin	Insertion (tandem repeat)	NT -> T	Insertion	UL116 CDS
4	KJ361955.1	191516		-AGAAACCA	-AGAAACCA	37	heart/skin	Deletion
4	KJ361955.1	191518	A	G	A -> G	37	liver/heart	SNP (transition)
4	KJ361955.1	207134		+GCCACCGCCACCTTCGCAATACGA	-GCCACCGCCACCTTCGCAATACGA	37	lung/heart	Deletion	SYCEGGGG ->	Insertion	US13 CDS
4	KJ361955.1	214595	G	A	G -> A	37	liver	SNP (transition)

## Sheet: Human herpesvirus 6B
ID	Reference	Position	Reference Nucleotide(s)	Variant Nucleotide(s)	Change	Average q-score	Variant Organ	Polymorphism Type	Amino Acid Change	Protein Effect	CDS
11	MH698401.1	12217	A		(A)12 -> (A)11	37	liver	Deletion (tandem repeat)
11	MH698401.1	99281	C	G	C -> G	37	colon	SNP (transversion)	A -> P	Substitution	U66 CDS
11	MH698401.1	135256	G	A	G -> A	37	colon	SNP (transition)
6	MH698401.1	76905	T		(T)10 -> (T)9	37	liver	Deletion (tandem repeat)		Frame Shift	U47 CDS
6	MH698401.1	128455		+TGATGATGA	(TGA)6 -> (TGA)3	35	kidney	Deletion (tandem repeat)	SSS ->	Deletion	U86 CDS
6	MH698401.1	133178		+GGGG	+GGGG	35	kidney	Deletion
6	MH698401.1	148835	A		(A)10 -> (A)9	37	kidney	Deletion (tandem repeat)
7	MH698401.1	10958	A		(A)11 -> (A)9	37	liver	Deletion
5	MH698401.1	12326	T	G	G -> T	37	hair	SNP (transversion)
5	MH698401.1	23972		AA	(A)10 -> (AA)11	37	hair	Insertion (tandem repeat)		Frame Shift	U13 CDS
5	MH698401.1	33658	T	A	T -> A	37	hair	SNP (transversion)	I -> F	Substitution	U21 CDS
5	MH698401.1	33658	A	T	A -> T	37	hair	SNP (transversion)		None	U21 CDS
5	MH698401.1	42545	G	A	A -> G	37	liver	SNP (transition)		None	U29 CDS
5	MH698401.1	77370		+T	(T)10 -> (T)11	37	hair	Insertion (tandem repeat)		Frame Shift	U47 CDS
5	MH698401.1	98121	G	A	G -> A	37	hair	SNP (transition)		None	U59 CDS
5	MH698401.1	120372	G	A	G -> A	37	hair	SNP (transition)
5	MH698401.1	122346	T	C	T -> C	37	hair	SNP (transition)	V -> A	Substitution	U79 CDS
5	MH698401.1	150212		+AAAA	(AA)5 -> (AA)6	37	liver	Insertion (tandem repeat)
19	MH698401.1	9549	A	T	T -> A	37	kidney	SNP (transversion)	H -> Q	Substitution	B5 CDS

## Sheet: Human herpesvirus 7
ID	Reference	Position	Reference Nucleotide(s)	Variant Nucleotide(s)	Change	Average q-score	Variant Organ	Polymorphism Type	Amino Acid Change	Protein Effect	CDS
11	AF037218.1	88911	A	G	A -> G	37	liver	SNP (transition)	L -> P	Substitution	U57 CDS
11	AF037218.1	88985	C	G	C -> G	37	liver	SNP (transversion)	K -> N	Substitution	U57 CDS
4	AF037218.1	46399	G	A	G -> A	37	colon	SNP (transition)	R -> H	Substitution	U31 CDS
4	AF037218.1	75758	C	A	C -> A	37	colon	SNP (transversion)	M -> I	Substitution	U48 CDS
4	AF037218.1	90601		+A	(A)8 -> (A)9	37	colon	Insertion (tandem repeat)		Frame Shift	U57 CDS
