# Supplementary material for: Intra-host genomic diversity and integration landscape of human tissue-resident DNA virome
Source: Nucleic Acids Res. 2024 Oct 22;52(21):13073–93. doi: 10.1093/nar/gkae871 (PMC11602146; doi:10.1093/nar/gkae871)
Supplement: gkae871_Supplemental_Files [file gkae871_supplemental_files.zip › Supplementary Dataset S2.xlsx]

## Sheet: Info
Above columns (bolded) individual ID and organ type for the sample						Last sheet includes GangSTR output for sites identified to contain two versions of homopolymer repeat
Different samples divided within rows: "ID-number""organ"
Column A	Reference used
Column B	Position compared to reference
Column C	Reference nucleotide
Column D	Alternative nucleotide
Column E	Reference nucleotide depth*
Column F	Alternative nucleotide depth*
Column G	Average Phred quality score for alternative nucleotide supporting reads**
Column H	frequency of the minor nucleotide
Column I	minor variant type
Column J	gene if within protein coding area
	*Nucleotide depth as reported by iVAR output. For homopolymer indels depth as reported by GangSTR output.
	**For iSNVs quality as reported by iVAR output. For indels quality calculated from first base after indel.

## Sheet: Human parvovirus B19
I11kidney
REFERENCE	POS	REF	ALT	REF_DP	ALT_DP	ALT_QUAL	FREQUENCY	TYPE	CDS
AB550331.1	65	A	+ACGTCATTTCCTATG	21	36	37	0.368421	insertion
AB550331.1	265	G	A	12	6	43	0.333333	SNP
AB550331.1	274	C	T	12	7	40	0.368421	SNP
AB550331.1	275	C	+AGGAAATGACGTCAT	61	43	35	0.413462	insertion
AB550331.1	5202	T	-N	17	21	37	0.447368	deletion
AB550331.1	5288	T	+ACGTCATTTCCTATG	123	95	36	0.43578	insertion
AB550331.1	5498	A	+AGGAAATGACGTCAT	43	13	35	0.232143	insertion
I11colon
REFERENCE	POS	REF	ALT	REF_DP	ALT_DP		FREQUENCY	TYPE	CDS
AB550331.1	274	C	T	9	7	57	0.4375	SNP
AB550331.1	275	C	+AGGAAATGACGTCAT	12	4	37	0.25	insertion
AB550331.1	390	C	+T	18	20	36	0.473684	insertion
AB550331.1	3763	G	C	2	22	49	0.0833333	SNP	VP1/2
AB550331.1	3763	G	C	2	22	49	0.0833333	SNP	VP2/2
I11blood
REFERENCE	POS	REF	ALT	REF_DP	ALT_DP		FREQUENCY	TYPE	CDS
AB550331.1	65	A	+ACGTCATTTCCTATG	35	16	36	0.313725	insertion
AB550331.1	275	G	+AGGAAATGACGTCAT	61	43	36	0.413462	insertion
AB550331.1	5288	T	+ACGTCATTTCCTATG	113	95	36	0.456731	insertion
AB550331.1	5498	A	+AGGAAATGACGTCAT	43	13	37	0.232143	insertion
I11skin
REFERENCE	POS	REF	ALT	REF_DP	ALT_DP		FREQUENCY	TYPE	CDS
AB550331.1	65	A	+ACGTCATTTCCTATG	4	6	36	0.4	insertion
AB550331.1	275	G	+AGGAAATGACGTCAT	8	5	35	0.384615	insertion
AB550331.1	5288	T	+ACGTCATTTCCTATG	10	6	36	0.375	insertion
AB550331.1	5498	A	+AGGAAATGACGTCAT	5	4	36	0.444444	insertion
I5skin
REFERENCE	POS	REF	ALT	REF_DP	ALT_DP		FREQUENCY	TYPE	CDS
AB550331.1	65	A	+ACGTCATTTCCTATG	40	24	36	0.375	insertion
AB550331.1	275	G	+AGGAAATGACGTCAT	20	31	36	0.392157	insertion
AB550331.1	5288	T	+ACGTCATTTCCTATG	16	42	37	0.275862	insertion
AB550331.1	5498	A	+AGGAAATGACGTCAT	11	21	36	0.34375	insertion
I5liver
REFERENCE	POS	REF	ALT	REF_DP	ALT_DP		FREQUENCY	TYPE	CDS
AB550331.1	65	A	+ACGTCATTTCCTATG	40	24	37	0.375	insertion
AB550331.1	275	G	+AGGAAATGACGTCAT	18	11	37	0.37931	insertion
AB550331.1	5288	T	+ACGTCATTTCCTATG	28	14	36	0.333333	insertion
AB550331.1	5498	A	+AGGAAATGACGTCAT	16	10	37	0.384615	insertion
I5colon
REFERENCE	POS	REF	ALT	REF_DP	ALT_DP		FREQUENCY	TYPE	CDS
AB550331.1	390	C	+T	21	22	37	0.488372	insertion
AB550331.1	1190	T	C	2	36	42	0.0526316	SNP	NS1
I16kidney
REFERENCE	POS	REF	ALT	REF_DP	ALT_DP		FREQUENCY	TYPE	CDS
AB550331.1	168	T	-TAAGATCAAGCGG	18	3	37	0.142857	deletion
AB550331.1	185	C	-CCGCTTGTCTTA	8	7	37	0.466667	deletion
AB550331.1	390	C	+T	10	9	37	0.473684	insertion
AB550331.1	5393	T	-TAAGACAAGCGG	20	7	37	0.259259	deletion
I16skin
REFERENCE	POS	REF	ALT	REF_DP	ALT_DP		FREQUENCY	TYPE	CDS
AB550331.1	376	T	A	60	4	37	0.0625	SNP

## Sheet: Merkel cell polyomavirus
I11hair
REFERENCE	POS	REF	ALT	REF_DP	ALT_DP	ALT_QUAL	FREQUENCY	TYPE	CDS
HM011544.1	755	C	T	248	100	51	0.287356	SNP	VP2
HM011544.1	1423	C	+GGG	205	10	35	0.0373134	insertion	VP1
HM011544.1	1424	A	T	168	7	40	0.0348259	SNP	VP1
HM011544.1	1424	A	G	168	21	37	0.104478	SNP	VP1
HM011544.1	1425	T	G	182	15	35	0.0735294	SNP	VP1
HM011544.1	1425	T	C	182	7	37	0.0343137	SNP	VP1
HM011544.1	1426	C	G	186	16	34	0.0788177	SNP	VP1
HM011544.1	1428	C	G	186	6	35	0.0306122	SNP	VP1
HM011544.1	1429	C	T	176	8	32	0.0432432	SNP	VP1
HM011544.1	1430	A	T	168	7	38	0.037234	SNP	VP1
HM011544.1	1430	A	G	168	13	34	0.0691489	SNP	VP1
HM011544.1	1435	A	T	169	6	35	0.0331492	SNP	VP1
HM011544.1	2520	A	C	119	5	37	0.04	SNP	LT
HM011544.1	2521	G	T	120	4	34	0.032	SNP	LT
HM011544.1	3313	T	G	113	4	37	0.034188	SNP	LT
HM011544.1	3328	T	A	115	4	43	0.0336134	SNP	LT
HM011544.1	3329	C	A	112	4	35	0.034188	SNP	LT
HM011544.1	3333	T	A	113	4	46	0.034188	SNP	LT
HM011544.1	3899	A	C	96	4	34	0.04	SNP	LT
HM011544.1	4467	G	T	37	5	37	0.113636	SNP	LT
HM011544.1	4469	G	C	39	5	37	0.106383	SNP	LT
HM011544.1	4472	G	C	43	6	37	0.122449	SNP	LT
HM011544.1	4473	T	G	39	4	34	0.0784314	SNP	LT
HM011544.1	4473	T	C	39	8	37	0.156863	SNP	LT
HM011544.1	4474	A	G	47	4	37	0.0784314	SNP	LT
HM011544.1	4474	A	+AAGG	47	7	33	0.102941	insertion	LT
HM011544.1	4475	T	G	39	11	37	0.22	SNP	LT
I2hair
REFERENCE	POS	REF	ALT	REF_DP	ALT_DP	ALT_QUAL	FREQUENCY	TYPE	CDS
HM011544.1	1713	C	G	2	64	40	0.030303	SNP	VP1
HM011544.1	2505	T	C	8	82	39	0.088889	SNP
HM011544.1	2862	A	G	90	10	39	0.1	SNP	LT
HM011544.1	3024	A	G	4	90	39	0.042553	SNP	LT
HM011544.1	4752	A	T	2	75	39	0.025974	SNP
I5hair
REFERENCE	POS	REF	ALT	REF_DP	ALT_DP	ALT_QUAL	FREQUENCY	TYPE	CDS
HM011544.1	369	T	-NNNNN	20	8	40	0.4	deletion
HM011544.1	556	A	T	17	25	39	0.404762	SNP	VP2
HM011544.1	964	C	T	17	10	39	0.37037	SNP	VP2
HM011544.1	1667	G	T	29	12	39	0.292683	SNP	VP1
HM011544.1	1713	C	G	30	24	39	0.444444	SNP	VP1
HM011544.1	1727	T	A	35	20	39	0.363636	SNP	VP1
HM011544.1	1758	G	A	29	24	39	0.45283	SNP	VP1
HM011544.1	2000	C	T	30	20	40	0.4	SNP	VP1
HM011544.1	2505	T	C	30	12	40	0.285714	SNP
HM011544.1	3057	A	G	57	8	40	0.123077	SNP	VP1
HM011544.1	3069	A	G	45	16	39	0.262295	SNP	VP1
HM011544.1	3090	T	C	37	33	39	0.471429	SNP	VP1
HM011544.1	3195	A	T	24	5	41	0.113636	SNP	VP1
HM011544.1	3195	A	G	24	15	39	0.340909	SNP	VP1
HM011544.1	3774	A	G	22	11	39	0.333333	SNP	VP1
HM011544.1	4752	A	T	30	21	39	0.411765	SNP
I9hair
REFERENCE	POS	REF	ALT	REF_DP	ALT_DP	ALT_QUAL	FREQUENCY	TYPE	CDS
HM011544.1	4218	G	A	7	4	46	0.363636	SNP	LT
HM011544.1	4746	A	C	105	21	49	0.166667	SNP
HM011544.1	4749	A	C	11	115	48	0.087302	SNP
HM011544.1	5294	A	G	19	10	48	0.344828	SNP	LT
HM011544.1	5294	A	G	19	10	48	0.344828	SNP	ST

## Sheet: Herpes simplex virus 1
I4blood
REFERENCE	POS	REF	ALT	REF_DP	ALT_DP	ALT_QUAL	FREQUENCY	TYPE	CDS
MH999850.1	42523	A	C	4	4	26	0.5	SNP
MH999850.1	64119	A	G	10	4	34	0.285714	SNP
MH999850.1	147058	T	G	10	4	37	0.285714	SNP
MH999850.1	147061	T	G	11	5	34	0.3125	SNP
I4lung
REFERENCE	POS	REF	ALT	REF_DP	ALT_DP		FREQUENCY	TYPE	CDS
MH999850.1	19850	G	+AGA	7	9	37	0.181818	insertion
MH999850.1	54752	A	T	3	10	37	0.230769	SNP
MH999850.1	54755	A	T	8	5	37	0.384615	SNP
MH999850.1	64119	A	G	2	5	34	0.444444	SNP
MH999850.1	140306	G	A	4	5	34	0.444444	SNP	US6
MH999850.1	147061	T	G	3	4	37	0.428571	SNP
MH999850.1	147077	T	G	9	4	28	0.307692	SNP
MH999850.1	147081	T	G	9	4	37	0.307692	SNP

## Sheet: Varicella zoster virus
I10SKIN
REFERENCE	POS	REF	ALT	REF_DP	ALT_DP	ALT_QUAL	FREQUENCY	TYPE	CDS
AJ871403.1	4659	A	C	14	6	36	0.3	SNP	ORF5
AJ871403.1	7602	T	-N	2	7	39	0.222222	deletion	ORF6
AJ871403.1	7612	C	A	39	4	39	0.0930233	SNP	ORF6
AJ871403.1	16516	A	+GG	30	4	38	0.105263	insertion	ORF12
AJ871403.1	25927	C(8)	C(7)	7	2	40	0.222222	deletion	ORF18
AJ871403.1	54605	T	C	35	4	36	0.102564	SNP	ORF30
AJ871403.1	94587	T	A	42	4	37	0.0869565	SNP	ORF54

## Sheet: Epstein-Barr virus
I10skin
REFERENCE	POS	REF	ALT	REF_DP	ALT_DP	ALT_QUAL	FREQUENCY	TYPE	CDS
MG298924.1	1746	G	T	85	4	37	0.043956	SNP	BNRF1
MG298924.1	5802	C	T	79	4	33	0.047619	SNP	noncds
MG298924.1	5803	C(9)	C(10)	29	11	39	0.275	insertion
MG298924.1	5804	C	T	73	10	33	0.120482	SNP	nonCDS
MG298924.1	7470	G	A	65	9	37	0.12	SNP	nonCDS
MG298924.1	7482	G	A	23	55	51	0.294872	SNP	nonCDS
MG298924.1	9444	C(11)	C(10)	10	7	38	0.411765	insertion
MG298924.1	11931	A	C	15	4	39	0.2	SNP	noncCDS
MG298924.1	36405	C	A	55	7	32	0.109375	SNP	EBNA-2
MG298924.1	36411	A	T	70	5	33	0.0649351	SNP	EBNA-2
MG298924.1	36417	A	C	65	8	33	0.105263	SNP	EBNA-2
MG298924.1	37269	G	C	6	10	33	0.375	SNP	EBNA-2
MG298924.1	37301	A	G	5	10	36	0.333333	SNP	EBNA-2
MG298924.1	40218	G(10)	G(11)	12	7	39	0.368421	deletion	BHLF1
MG298924.1	43175	T	C	187	6	37	0.0309278	SNP	nonCDS
MG298924.1	51580	T	C	2	24	52	0.076923	SNP	BPLF1
MG298924.1	57825	C	A	257	9	35	0.0334572	SNP	BPLF1
MG298924.1	68912	G	A	47	4	40	0.0769231	SNP	BMRF2
MG298924.1	68913	C	T	48	4	39	0.0769231	SNP	BMRF2
MG298924.1	80436	C	T	47	6	59	0.113208	SNP	EBNA-3A
MG298924.1	88489	G	T	5	4	43	0.444444	SNP	EBNA-3C
MG298924.1	88891	G	T	174	6	36	0.0331492	SNP	EBNA-3C
MG298924.1	90315	A	G	15	4	45	0.210526	SNP	nonCDS
MG298924.1	90325	A	G	15	6	44	0.285714	SNP	nonCDS
MG298924.1	90382	T	A	12	4	37	0.25	SNP	nonCDS
MG298924.1	90391	A	C	16	4	36	0.2	SNP	BZLF1
MG298924.1	95948	G	A	12	13	48	0.48	SNP	EBNA1
MG298924.1	95955	C	G	25	8	37	0.242424	SNP	EBNA1
MG298924.1	95959	A	+GGAGGG	33	10	37	0.263158	insertion	EBNA1
MG298924.1	95961	C	G	19	14	35	0.411765	SNP	EBNA1
MG298924.1	103710	C	T	2	58	50	0.033333	SNP	BBRF1/2
MG298924.1	103710	C	T	2	58	50	0.033333	SNP	BBRF1/2
MG298924.1	104587	A	G	58	6	37	0.0923077	SNP	BBLF2/BBLF3
MG298924.1	104593	G	A	51	4	37	0.0727273	SNP	BBLF2/BBLF3
MG298924.1	104594	C	A	48	4	35	0.0740741	SNP	BBLF2/BBLF3
MG298924.1	118287	T	A	222	7	41	0.030303	SNP	BDLF3
MG298924.1	118942	G	T	8	6	58	0.4	SNP	BDLF2
MG298924.1	121966	C	T	121	5	38	0.0396825	SNP	BCLF1
MG298924.1	121969	G	A	119	4	38	0.0322581	SNP	BCLF1
MG298924.1	127408	C	T	121	6	37	0.0472441	SNP	BTRF1
MG298924.1	132519	G	A	26	4	36	0.133333	SNP	BXLF1
MG298924.1	147072	C	G	57	5	47	0.0793651	SNP	nonCDS
MG298924.1	152198	T	G	103	4	37	0.0373832	SNP	BILF1
MG298924.1	155972	C	G	69	4	38	0.0540541	SNP	BALF5
MG298924.1	155975	G	C	66	4	39	0.0571429	SNP	BALF5
MG298924.1	162086	A	G	2	48	52	0.04	SNP	BALF2
MG298924.1	167285	T	G	3	79	50	0.036585	SNP	nonCDS
MG298924.1	167286	G	A	3	78	50	0.037037	SNP	nonCDS
MG298924.1	168209	T	A	99	5	37	0.0480769	SNP	LMP-1
MG298924.1	168211	C	A	105	4	38	0.0363636	SNP	LMP-1
MG298924.1	168213	G	A	115	4	39	0.0333333	SNP	LMP-1

## Sheet: Human cytomegalovirus
I4heart
REFERENCE	POS	REF	ALT	REF_DP	ALT_DP	ALT_QUAL	FREQUENCY	TYPE	CDS
KJ361955.1	54506	T	C	2	8	46	0.2	SNP	UL42
KJ361955.1	171326	G	C	2	4	52	0.333333	SNP	UL122
KJ361955.1	174768	C	+A	9	8	37	0.470588	insertion
I4lung
REFERENCE	POS	REF	ALT	REF_DP	ALT_DP	ALT_QUAL	FREQUENCY	TYPE	CDS
KJ361955.1	3863	A	-NNN	14	16	37	0.466667	deletion
KJ361955.1	54490	G	-NNN	23	23	37	0.5	deletion	UL42
KJ361955.1	54494	C	T	2	18	51	0.1	SNP
KJ361955.1	54498	C	-NNN	18	22	37	0.45	deletion	UL42
KJ361955.1	71133	T	+TTTA	10	12	37	0.454545	insertion
KJ361955.1	98857	C	T	2	13	42	0.133333	SNP
KJ361955.1	118379	T	C	2	5	42	0.285714	SNP
KJ361955.1	159035	T	C	5	4	35	0.444444	SNP
KJ361955.1	165913	C	-NNN	8	6	37	0.428571	deletion	UL116
KJ361955.1	191518	A	+AACCACGCAGG	8	11	37	0.421053	insertion
I4skin
REFERENCE	POS	REF	ALT	REF_DP	ALT_DP	ALT_QUAL	FREQUENCY	TYPE	CDS
KJ361955.1	54508	T	G	2	7	52	0.222222	SNP	UL42
KJ361955.1	54512	C	A	2	7	56	0.222222	SNP	UL42
KJ361955.1	170265	T	-N	8	12	37	0.4	deletion
KJ361955.1	174768	C	+A	20	16	37	0.444444	insertion
I4liver
REFERENCE	POS	REF	ALT	REF_DP	ALT_DP	ALT_QUAL	FREQUENCY	TYPE	CDS
KJ361955.1	98850	C(9)	C(7)	8	10	37	0.444444	deletion
KJ361955.1	98857	C	T	2	6	59	0.25	SNP

## Sheet: Human herpesvirus 6B
I11KIDNEY
REFERENCE	POS	REF	ALT	REF_DP	ALT_DP	ALT_QUAL	FREQUENCY	TYPE	CDS
MH698401.1	9461	C	A	1	4	37	0.2	SNP
MH698401.1	128465	G	A	33	4	37	0.108108	SNP	U86
MH698401.1	133168	G(12)	G(13)	13	10	37	0.434783	insertion
I11LIVER
REFERENCE	POS	REF	ALT	REF_DP	ALT_DP	ALT_QUAL	FREQUENCY	TYPE	CDS
MH698401.1	76904	T(10)	T(9)	9	4	35	0.307692	deletion	U47
I6KIDNEY
REFERENCE	POS	REF	ALT	REF_DP	ALT_DP	ALT_QUAL	FREQUENCY	TYPE	CDS
MH698401.1	128463	A	C	11	5	34	0.294118	SNP	U86
MH698401.1	128464	T	C	11	4	34	0.25	SNP	U86
MH698401.1	133168	G(14)	G(13)	9	5	34	0.357143	insertion
I27LIVER
REFERENCE	POS	REF	ALT	REF_DP	ALT_DP	ALT_QUAL	FREQUENCY	TYPE	CDS
MH698401.1	76904	T(10)	T(9)	22	6	37	0.214286	deletion	U47
MH698401.1	77381	G	T	40	4	37	0.0909091	SNP	U47
MH698401.1	84300	C	T	39	4	55	0.0930233	SNP	U51
MH698401.1	118858	T	A	27	6	37	0.181818	SNP
MH698401.1	148844	C	A	38	4	37	0.0930233	SNP
MH698401.1	150034	A(10)	A(11)	10	4	37	0.285714	insertion
I27KIDNEY
REFERENCE	POS	REF	ALT	REF_DP	ALT_DP	ALT_QUAL	FREQUENCY	TYPE	CDS
MH698401.1	118858	A(10)	A(11)	15	5	37	0.25	insertion
I16COLON
REFERENCE	POS	REF	ALT	REF_DP	ALT_DP	ALT_QUAL	FREQUENCY	TYPE	CDS
MH698401.1	12321	T(11)	T(12)	6	5	37	0.454545	insertion

## Sheet: Human herpesvirus 7
I13Colon
REFERENCE	POS	REF	ALT	REF_DP	ALT_DP	ALT_QUAL	TYPE	FREQUENCY	CDS
AF037218.1	141347	C	T	6	5	34	SNP	0.454545
I7Colon
REFERENCE	POS	REF	ALT	REF_DP	ALT_DP		TYPE		CDS
AF037218.1	43153	A	G	2	4	31	SNP	0.333333	U30

## Sheet: GangSTR output
##INFO=<ID=END,Number=1,Type=Integer,Description="End position of variant">
##INFO=<ID=RU,Number=1,Type=String,Description="Repeat motif">
##INFO=<ID=PERIOD,Number=1,Type=Integer,Description="Repeat period (length of motif)">
##INFO=<ID=REF,Number=1,Type=Float,Description="Reference copy number">
##INFO=<ID=GRID,Number=2,Type=Integer,Description="Range of optimization grid">
##INFO=<ID=EXPTHRESH,Number=1,Type=Integer,Description="Threshold for calling expansions">
##INFO=<ID=STUTTERUP,Number=1,Type=Float,Description="Stutter model - up prob">
##INFO=<ID=STUTTERDOWN,Number=1,Type=Float,Description="Stutter model - down prob">
##INFO=<ID=STUTTERP,Number=1,Type=Float,Description="Stutter model - p">
##FORMAT=<ID=GT,Number=1,Type=String,Description="Genotype">
##FORMAT=<ID=DP,Number=1,Type=Integer,Description="Read Depth">
##FORMAT=<ID=Q,Number=1,Type=Float,Description="Quality Score (posterior probability)">
##FORMAT=<ID=REPCN,Number=2,Type=Integer,Description="Genotype given in number of copies of the repeat motif">
##FORMAT=<ID=REPCI,Number=1,Type=String,Description="Confidence intervals">
##FORMAT=<ID=RC,Number=1,Type=String,Description="Number of reads in each class (enclosing, spanning, FRR, bounding)">
##FORMAT=<ID=ENCLREADS,Number=1,Type=String,Description="Summary of reads in enclosing class. Keys are number of copies and values show number of reads with that many copies.">
##FORMAT=<ID=FLNKREADS,Number=1,Type=String,Description="Summary of reads in flanking class. Keys are number of copies and values show number of reads with that many copies.">
##FORMAT=<ID=ML,Number=1,Type=Float,Description="Maximum likelihood">
##FORMAT=<ID=INS,Number=2,Type=Float,Description="Insert size mean and stddev">
##FORMAT=<ID=STDERR,Number=2,Type=Float,Description="Bootstrap standard error of each allele">
##FORMAT=<ID=QEXP,Number=3,Type=Float,Description="Prob. of no expansion, 1 expanded allele, both expanded alleles">
referenceid	position		reference version	alternative version(s)
I10skinEBV
MG298924.1	5804	.	ccccccc	ccccccccc,cccccccccc	.	.	END=5810;RU=c;PERIOD=1;REF=7;GRID=5,19;STUTTERUP=0.05;STUTTERDOWN=0.05;STUTTERP=0.9;EXPTHRESH=-1	GT:DP:Q:REPCN:REPCI:RC:ENCLREADS:FLNKREADS:ML:INS:STDERR:QEXP	1/2:42:0.999563:9,10:9-9,9-16:40,0,0,0:9,29|10,11:NULL:195.925:132.622,36.8327:0,1.81456:-1,-1,-1
MG298924.1	9445	.	cccccccc	cccccccccc,ccccccccccc	.	.	END=9452;RU=c;PERIOD=1;REF=8;GRID=7,16;STUTTERUP=0.05;STUTTERDOWN=0.05;STUTTERP=0.9;EXPTHRESH=-1	GT:DP:Q:REPCN:REPCI:RC:ENCLREADS:FLNKREADS:ML:INS:STDERR:QEXP	1/2:29:1:10,11:10-11,11-11:27,0,0,0:10,10|11,17:NULL:132.647:132.622,36.8327:0.253975,0:-1,-1,-1
MG298924.1	40219	.	ggggggggggg	gggggggggg	.	.	END=40229;RU=g;PERIOD=1;REF=11;GRID=6,14;STUTTERUP=0.05;STUTTERDOWN=0.05;STUTTERP=0.9;EXPTHRESH=-1	GT:DP:Q:REPCN:REPCI:RC:ENCLREADS:FLNKREADS:ML:INS:STDERR:QEXP	1/0:24:0.995093:10,11:9-10,9-11:24,0,0,0:9,5|10,12|11,7:NULL:132.575:132.622,36.8327:0.253975,0.858022:-1,-1,-1
I10skinVZV
AJ871403.1	25928	.	aaaaaaaa	aaaaaaa	.	.	END=25935;RU=a;PERIOD=1;REF=8;GRID=4,11;STUTTERUP=0.05;STUTTERDOWN=0.05;STUTTERP=0.9;EXPTHRESH=-1	GT:DP:Q:REPCN:REPCI:RC:ENCLREADS:FLNKREADS:ML:INS:STDERR:QEXP	1/0:9:0.704766:7,8:7-8,8-8:9,0,0,0:7,2|8,7:NULL:43.9302:131.385,25.0333:0.489073,0:-1,-1,-1
I4liverHCMV
KJ361955.1	98851	.	cccccccccccc	ccccccc,ccccccccc	.	.	END=98862;RU=c;PERIOD=1;REF=12;GRID=4,12;STUTTERUP=0.05;STUTTERDOWN=0.05;STUTTERP=0.9;EXPTHRESH=-1	GT:DP:Q:REPCN:REPCI:RC:ENCLREADS:FLNKREADS:ML:INS:STDERR:QEXP	1/2:5:0.992818:7,9:7-9,9-9:5,0,0,0:7,2|9,3:NULL:22.4439:210.782,53.9527:0.472766,0.19802:-1,-1,-1
I11kidneyHHV-6B
MH698401.1	133169	.	ggggggggg	gggggggggggg,ggggggggggggg	.	.	END=133177;RU=g;PERIOD=1;REF=9;GRID=8,18;STUTTERUP=0.05;STUTTERDOWN=0.05;STUTTERP=0.9;EXPTHRESH=-1	GT:DP:Q:REPCN:REPCI:RC:ENCLREADS:FLNKREADS:ML:INS:STDERR:QEXP	1/2:38:0.995262:12,13:12-14,13-14:35,2,0,0:11,3|12,10|13,13|14,9:NULL:254.117:211.692,52.4832:0.969185,0.478946:-1,-1,-1
I11liverHHV-6B
MH698401.1	76905	.	tttttttttt	ttttttttt	.	.	END=76914;RU=t;PERIOD=1;REF=10;GRID=5,14;STUTTERUP=0.05;STUTTERDOWN=0.05;STUTTERP=0.9;EXPTHRESH=-1	GT:DP:Q:REPCN:REPCI:RC:ENCLREADS:FLNKREADS:ML:INS:STDERR:QEXP	1/0:16:0.959447:9,10:8-11,10-10:15,0,0,0:9,4|10,9|11,2:NULL:92.742:218.283,54.2623:0.635517,0:-1,-1,-1
I27liverHHV-6B
MH698401.1	76905	.	tttttttttt	ttttttttt	.	.	END=76914;RU=t;PERIOD=1;REF=10;GRID=6,14;STUTTERUP=0.05;STUTTERDOWN=0.05;STUTTERP=0.9;EXPTHRESH=-1	GT:DP:Q:REPCN:REPCI:RC:ENCLREADS:FLNKREADS:ML:INS:STDERR:QEXP	1/0:31:0.699505:9,10:9-10,10-10:28,2,0,0:9,6|10,22:NULL:150.918:235.316,82.0403:0.495841,0:-1,-1,-1
MH698401.1	150035	.	aaaaaaaaa	aaaaaaaaaa,aaaaaaaaaaa	.	.	END=150043;RU=a;PERIOD=1;REF=9;GRID=7,14;STUTTERUP=0.05;STUTTERDOWN=0.05;STUTTERP=0.9;EXPTHRESH=-1	GT:DP:Q:REPCN:REPCI:RC:ENCLREADS:FLNKREADS:ML:INS:STDERR:QEXP	1/2:17:0.915286:10,11:10-10,10-11:16,1,0,0:10,12|11,4:NULL:83.9083:235.316,82.0403:0,0.486863:-1,-1,-1
I27kidneyHHV-6B
MH698401.1	118859	.	aaaaaaaa	aaaaaaaaaa,aaaaaaaaaaa	.	.	END=118866;RU=a;PERIOD=1;REF=8;GRID=7,14;STUTTERUP=0.05;STUTTERDOWN=0.05;STUTTERP=0.9;EXPTHRESH=-1	GT:DP:Q:REPCN:REPCI:RC:ENCLREADS:FLNKREADS:ML:INS:STDERR:QEXP	1/2:20:0.937806:10,11:10-10,10-11:20,0,0,0:10,15|11,5:NULL:101.628:223.012,68.7019:0,0.484441:-1,-1,-1
I16colonHHV-6B
MH698401.1	12322	.	ttttttttt	ttttttttttt,tttttttttttt	.	.	END=12330;RU=t;PERIOD=1;REF=9;GRID=7,15;STUTTERUP=0.05;STUTTERDOWN=0.05;STUTTERP=0.9;EXPTHRESH=-1	GT:DP:Q:REPCN:REPCI:RC:ENCLREADS:FLNKREADS:ML:INS:STDERR:QEXP	1/2:12:0.999793:11,12:10-11,10-12:11,0,0,0:11,6|12,5:NULL:52.7169:252.305,77.9015:0.169767,0.474835:-1,-1,-1
